# Supplementary material for: Bandgap of Epitaxial Single-Crystal BiFe1−xMnxO3 Films Grown Directly on SrTiO3/Si(001)
Source: Materials (Basel). 2025 Apr 29;18(9):2022. doi: 10.3390/ma18092022 (PMC12072848; doi:10.3390/ma18092022)
Supplement: Supplementary file 1 [file materials-18-02022-s001.zip]

Archive with 1 entries (1 files):
- materials-3585064-supplementary.pdf
